# Supplementary material for: Host diet shapes functionally differentiated gut microbiomes in sympatric speciation of blind mole rats in Upper Galilee, Israel
Source: Front Microbiol. 2022 Nov 15;13:1062763. doi: 10.3389/fmicb.2022.1062763 (PMC9707624; doi:10.3389/fmicb.2022.1062763)
Supplement: Supplementary file 2 [file Table_2.XLSX]

## Sheet: Supplementary Table. 3.Quality 
Supplementary Table 3. Quality assessment and taxonomic classification of the MAGs
bin ID	Kingdom	Phylum	Class	Order	family	Genus	Species	Completeness	Contamination	Strain heterogeneity
Basalt2.1	Bacteria	Firmicutes_A	Clostridia	Lachnospirales	Lachnospiraceae	COE1		92.88	1.42	20
Basalt2.15	Bacteria	Firmicutes_A	Clostridia_A	Christensenellales	CAG-917	CAG-475		86.8	0	0
Basalt2.16	Bacteria	Firmicutes_A	Clostridia	Oscillospirales	Oscillospiraceae			94.97	0.84	0
Basalt2.18	Bacteria	Firmicutes_A	Clostridia	Oscillospirales	Ruminococcaceae	Ruminococcus		90.21	0.69	0
Basalt2.19	Bacteria	Firmicutes_A	Clostridia	Lachnospirales	Lachnospiraceae			97.13	2.91	0
Basalt2.2	Bacteria	Firmicutes_A	Clostridia	Lachnospirales	Lachnospiraceae			84.31	3.36	0
Basalt2.21	Bacteria	Firmicutes_A	Clostridia	Lachnospirales	Lachnospiraceae	Acetatifactor		88.65	2.95	0
Basalt2.23	Bacteria	Firmicutes_A	Clostridia	Oscillospirales	Oscillospiraceae	UMGS1872		56.71	2.46	0
Basalt2.3	Bacteria	Firmicutes_A	Clostridia	Lachnospirales	Lachnospiraceae	UBA2882		90.44	0.57	0
Basalt2.30	Bacteria	Firmicutes_A	Clostridia_A	Christensenellales	UBA3700	RACS-045		86.47	1.23	0
Basalt2.33	Bacteria	Firmicutes_A	Clostridia	Lachnospirales	Lachnospiraceae	Acetatifactor		92.53	3.35	9.09
Basalt2.37	Bacteria	Firmicutes_A	Clostridia	Lachnospirales	Lachnospiraceae	Acetatifactor		94.42	5.74	25
Basalt2.38	Bacteria	Bacteroidota	Bacteroidia	Bacteroidales	Muribaculaceae	CAG-873		96.13	1.13	0
Basalt2.39	Bacteria	Firmicutes_A	Clostridia	Lachnospirales	Lachnospiraceae			70.35	0.67	0
Basalt2.40	Bacteria	Firmicutes_A	Clostridia	Lachnospirales	Lachnospiraceae	COE1		89.14	1.39	25
Basalt2.41	Bacteria	Firmicutes_A	Clostridia_A	Christensenellales	CAG-314	CAG-1435		93.15	0.03	0
Basalt2.8	Bacteria	Firmicutes_A	Clostridia_A	Christensenellales	Borkfalkiaceae	UBA11940		93.15	0.17	33.33
Basalt2.9	Bacteria	Firmicutes_A	Clostridia	Oscillospirales	Oscillospiraceae	UBA9475		94.61	3.38	28.57
Basalt3.14	Bacteria	Firmicutes_A	Clostridia	Lachnospirales	Lachnospiraceae	Agathobacter		88.63	2	0
Basalt3.20	Bacteria	Firmicutes_A	Clostridia	Lachnospirales	Lachnospiraceae	UBA3282		88.3	2.11	33.33
Basalt3.21	Bacteria	Firmicutes_A	Clostridia_A	Christensenellales	CAG-314	CAG-1435		65.11	0.81	0
Basalt3.22	Bacteria	Firmicutes_A	Clostridia	Lachnospirales	Lachnospiraceae	Acetatifactor		82.82	2.92	20
Basalt3.24	Bacteria	Firmicutes_A	Clostridia	Lachnospirales	Lachnospiraceae	Acetatifactor		97.7	0.57	0
Basalt3.26	Bacteria	Firmicutes_A	Clostridia	Lachnospirales	Lachnospiraceae	UBA3282		93.83	0.59	0
Basalt3.30	Bacteria	Firmicutes_A	Clostridia_A	Christensenellales	Borkfalkiaceae			62.12	2.68	25
Basalt3.35	Bacteria	Firmicutes_A	Clostridia_A	Christensenellales	Borkfalkiaceae	UBA11940		52.21	4.03	12.5
Basalt3.37	Bacteria	Firmicutes_A	Clostridia_A	Christensenellales	Borkfalkiaceae	UBA11940		53.51	0	0
Basalt3.39	Bacteria	Bacteroidota	Bacteroidia	Bacteroidales	Muribaculaceae	CAG-485		64.48	0.75	25
Basalt3.43	Bacteria	Firmicutes_A	Clostridia_A	Christensenellales	CAG-552			75.03	1.5	50
Basalt3.45	Bacteria	Firmicutes_A	Clostridia	Oscillospirales	Ruminococcaceae	UBA7177		96.6	0.11	0
Basalt3.46	Bacteria	Firmicutes_A	Clostridia	Lachnospirales	Lachnospiraceae	Kineothrix		63.38	2.14	0
Basalt3.47	Bacteria	Firmicutes_A	Clostridia	Oscillospirales	Ruminococcaceae	UBA1394		66.62	0.73	50
Basalt3.49	Bacteria	Firmicutes_A	Clostridia	Lachnospirales	Lachnospiraceae	1XD8-76		91.01	1.59	0
Basalt3.50	Bacteria	Firmicutes_A	Clostridia_A	Christensenellales	CAG-552			88.91	2.39	0
Basalt3.53	Bacteria	Firmicutes_A	Clostridia	Oscillospirales	Oscillospiraceae	Marseille-P3106		91.67	5.03	33.33
Basalt3.54	Bacteria	Firmicutes_A	Clostridia_A	Christensenellales	UBA1242	UBA11517		80.94	1.8	0
Basalt3.56	Bacteria	Firmicutes_A	Clostridia	Lachnospirales	Lachnospiraceae			72.25	0.11	0
Basalt3.58	Bacteria	Bacteroidota	Bacteroidia	Bacteroidales	Rikenellaceae	Alistipes		98.16	0.96	0
Basalt3.59	Bacteria	Firmicutes_A	Clostridia	Lachnospirales	Lachnospiraceae			71.81	0.69	50
Basalt3.60	Bacteria	Firmicutes_A	Clostridia	Lachnospirales	Lachnospiraceae			89.96	1.34	0
Basalt3.62	Bacteria	Firmicutes_A	Clostridia_A	Christensenellales	CAG-314	CAG-1435		54.14	1.34	0
Basalt3.65	Bacteria	Firmicutes_A	Clostridia	Monoglobales_A	UBA1381			57.89	1.57	0
Basalt3.7	Bacteria	Firmicutes_A	Clostridia	Lachnospirales	Lachnospiraceae	Acetatifactor		77.5	3.45	54.55
Basalt3.8	Bacteria	Firmicutes_A	Clostridia	Lachnospirales	Lachnospiraceae	Roseburia		93.29	4.95	16.67
Basalt3.9	Bacteria	Firmicutes_A	Clostridia_A	Christensenellales	CAG-552			88.09	0.94	25
Basalt4.11	Bacteria	Firmicutes_A	Clostridia_A	Christensenellales	UBA3700	RACS-045		94.85	0.22	0
Basalt4.12	Bacteria	Firmicutes_A	Clostridia	Lachnospirales	Lachnospiraceae	CAG-590		77.64	0	0
Basalt4.15	Bacteria	Firmicutes_A	Clostridia	Oscillospirales	Ruminococcaceae	Ruminiclostridium_E		97.32	1.34	0
Basalt4.17	Bacteria	Firmicutes_A	Clostridia	Lachnospirales	Lachnospiraceae	Acetatifactor		95.21	2.29	0
Basalt4.18	Bacteria	Campylobacterota	Campylobacteria	Campylobacterales	Helicobacteraceae	Helicobacter_D		92.59	0.12	0
Basalt4.19	Bacteria	Firmicutes_A	Clostridia_A	Christensenellales	Borkfalkiaceae	UBA11940		92.74	0.83	0
Basalt4.2	Bacteria	Firmicutes_A	Clostridia	Lachnospirales	Lachnospiraceae	Acetatifactor		86.28	1.8	0
Basalt4.20	Bacteria	Firmicutes_A	Clostridia	Lachnospirales	Lachnospiraceae	CAG-303		75.54	0	0
Basalt4.22	Bacteria	Firmicutes_A	Clostridia_A	Christensenellales	UBA3700	RACS-045		94.18	0.89	0
Basalt4.23	Bacteria	Bacteroidota	Bacteroidia	Bacteroidales	Muribaculaceae	UBA3263		98.11	1.56	11.11
Basalt4.27	Bacteria	Firmicutes_A	Clostridia_A	Christensenellales	CAG-314	CAG-1435		90.83	0	0
Basalt4.28	Bacteria	Firmicutes_A	Clostridia_A	Christensenellales	CAG-552			90.12	3.01	46.15
Basalt4.31	Bacteria	Firmicutes_A	Clostridia_A	Christensenellales	Borkfalkiaceae	UBA11940		94.73	0.83	0
Basalt4.32	Bacteria	Firmicutes_A	Clostridia	Lachnospirales	Lachnospiraceae	UBA3282		89.14	3.16	28.57
Basalt4.34	Bacteria	Firmicutes_A	Clostridia	Lachnospirales	Lachnospiraceae	Acetatifactor		86.28	1.72	33.33
Basalt4.38	Bacteria	Bacteroidota	Bacteroidia	Bacteroidales	Muribaculaceae	CAG-873		93.12	1.4	33.33
Basalt4.40	Bacteria	Firmicutes_A	Clostridia	Lachnospirales	Lachnospiraceae	Eubacterium_J		82.96	1.33	0
Basalt4.44	Bacteria	Firmicutes_A	Clostridia_A	Christensenellales	CAG-552			68.08	2.89	0
Basalt4.46	Bacteria	Firmicutes_A	Clostridia	Oscillospirales	Oscillospiraceae	UBA9475		74.5	1.67	60
Basalt4.49	Bacteria	Firmicutes_A	Clostridia	Lachnospirales	Lachnospiraceae	CAG-95		86.24	1.18	20
Basalt4.5	Bacteria	Firmicutes_A	Clostridia	Lachnospirales	Lachnospiraceae	Acetivibrio_A		81.92	1.34	0
Basalt4.52	Bacteria	Bacteroidota	Bacteroidia	Bacteroidales	Rikenellaceae	Alistipes		98.4	0	0
Basalt4.8	Bacteria	Firmicutes_A	Clostridia	Oscillospirales	Oscillospiraceae	UBA9475		52.59	5.17	0
Basalt4.9	Bacteria	Firmicutes_A	Clostridia	Lachnospirales	Lachnospiraceae	UBA7050		93.6	2.59	0
Basalt6.1	Bacteria	Firmicutes_A	Clostridia	Oscillospirales	Ruminococcaceae	CAG-115		94.97	1.34	0
Basalt6.10	Bacteria	Firmicutes_A	Clostridia	Oscillospirales	CAG-382_A			65.79	0	0
Basalt6.13	Bacteria	Firmicutes_A	Clostridia	Lachnospirales	Lachnospiraceae	UBA3282		95.69	0.72	33.33
Basalt6.14	Bacteria	Firmicutes_A	Clostridia	Oscillospirales	Ruminococcaceae			96.31	0	0
Basalt6.15	Bacteria	Firmicutes_A	Clostridia	Oscillospirales	Ruminococcaceae	CAG-115		95.94	0.67	0
Basalt6.16	Bacteria	Firmicutes_A	Clostridia_A	Christensenellales	Borkfalkiaceae	UBA11940		71.77	0.03	0
Basalt6.17	Bacteria	Firmicutes_A	Clostridia	Oscillospirales	Ruminococcaceae	UBA1409		84.34	0.22	0
Basalt6.22	Bacteria	Firmicutes_A	Clostridia	Oscillospirales	Ruminococcaceae	Ruminococcus_C		62.75	0	0
Basalt6.23	Bacteria	Firmicutes_A	Clostridia_A	Christensenellales	CAG-552			90.19	2.93	36.36
Basalt6.25	Bacteria	Firmicutes_A	Clostridia_A	Christensenellales	CAG-552			87.61	2.45	20
Basalt6.27	Bacteria	Firmicutes_A	Clostridia_A	Christensenellales	Borkfalkiaceae	UBA11940		60.45	0.03	0
Basalt6.30	Bacteria	Firmicutes_A	Clostridia	Oscillospirales	Oscillospiraceae	Marseille-P3106		95.97	0	0
Basalt6.31	Bacteria	Firmicutes_A	Clostridia	Lachnospirales	Lachnospiraceae			93.1	0.06	0
Basalt6.36	Bacteria	Firmicutes_A	Clostridia_A	Christensenellales	CAG-917	CAG-475		89.6	0.18	0
Basalt6.38	Bacteria	Bacteroidota	Bacteroidia	Bacteroidales	Rikenellaceae	Alistipes		90.73	1.07	40
Basalt6.4	Bacteria	Firmicutes_A	Clostridia	Lachnospirales	Lachnospiraceae	Acetatifactor		86.31	3.39	27.27
Basalt6.41	Bacteria	Firmicutes_A	Clostridia	Lachnospirales	Lachnospiraceae	CAG-632		96.98	0.22	0
Basalt6.42	Bacteria	Proteobacteria	Alphaproteobacteria	RF32	CAG-239	CAG-495		87.75	1.17	0
Basalt6.43	Bacteria	Firmicutes_A	Clostridia_A	Christensenellales	CAG-314	CAG-1435		84.48	0.48	33.33
Basalt6.44	Bacteria	Firmicutes_A	Clostridia_A	Christensenellales	CAG-552			69.66	0.28	33.33
Basalt6.5	Bacteria	Bacteroidota	Bacteroidia	Bacteroidales	Muribaculaceae	CAG-485		97.11	0.9	0
Basalt6.50	Bacteria	Bacteroidota	Bacteroidia	Bacteroidales	Muribaculaceae	UBA3263		96.42	0.85	0
Basalt6.52	Bacteria	Firmicutes_A	Clostridia	Lachnospirales	Lachnospiraceae	Acetatifactor		93.1	1.71	20
Basalt6.53	Bacteria	Firmicutes_A	Clostridia	Oscillospirales	Ruminococcaceae	CAG-353		97.99	0	0
Basalt6.54	Bacteria	Elusimicrobiota	Elusimicrobia	Elusimicrobiales	Elusimicrobiaceae	UBA1436		94.94	1.26	0
Basalt6.55	Bacteria	Firmicutes_A	Clostridia	Lachnospirales	Lachnospiraceae			80.83	0.29	0
Basalt6.56	Bacteria	Bacteroidota	Bacteroidia	Bacteroidales	Muribaculaceae	CAG-485		54.4	7.24	66.67
Basalt6.59	Bacteria	Bacteroidota	Bacteroidia	Bacteroidales	Muribaculaceae	CAG-873		53.14	6.49	0
Basalt6.6	Bacteria	Firmicutes_A	Clostridia_A	Christensenellales	DTU072			95.56	0.83	0
Basalt6.7	Bacteria	Firmicutes_A	Clostridia	Oscillospirales	Ruminococcaceae	CAG-115		97.09	1.34	0
Basalt7.1	Bacteria	Firmicutes_A	Clostridia	Lachnospirales	Lachnospiraceae			74.89	0.56	0
Basalt7.10	Bacteria	Firmicutes_A	Clostridia	Lachnospirales	Lachnospiraceae	Eubacterium_J		89.58	5.9	11.11
Basalt7.11	Bacteria	Bacteroidota	Bacteroidia	Bacteroidales	Muribaculaceae	CAG-873		96.7	1.26	0
Basalt7.15	Bacteria	Bacteroidota	Bacteroidia	Bacteroidales	Muribaculaceae	Muribaculum		54.32	0.75	50
Basalt7.17	Bacteria	Firmicutes_A	Clostridia_A	Christensenellales	CAG-314	CAG-1435		63.93	0.69	66.67
Basalt7.22	Bacteria	Firmicutes_A	Clostridia_A	Christensenellales	Borkfalkiaceae	UBA11940		73.05	0.05	0
Basalt7.23	Bacteria	Bacteroidota	Bacteroidia	Bacteroidales	Muribaculaceae	UBA7173		63.22	1.51	0
Basalt7.27	Bacteria	Bacteroidota	Bacteroidia	Bacteroidales	Muribaculaceae	CAG-873		96.7	0.19	0
Basalt7.32	Bacteria	Firmicutes_A	Clostridia	Lachnospirales	Lachnospiraceae	Acetatifactor		93.56	1.71	0
Basalt7.34	Bacteria	Bacteroidota	Bacteroidia	Bacteroidales	Muribaculaceae	CAG-485		72.83	0.1	0
Basalt7.35	Bacteria	Firmicutes_A	Clostridia	Oscillospirales	Ruminococcaceae	CAG-115		91.79	0	0
Basalt7.36	Bacteria	Firmicutes_B	Dehalobacteriia	UBA4068	UBA5755			68.76	2.2	0
Basalt7.38	Bacteria	Firmicutes_A	Clostridia	Oscillospirales	Ruminococcaceae	Ruminiclostridium_E		97.99	0	0
Basalt7.43	Bacteria	Firmicutes_A	Clostridia_A	Christensenellales	Borkfalkiaceae	UBA11940		95.16	0	0
Basalt7.44	Bacteria	Firmicutes_A	Clostridia_A	Christensenellales	Borkfalkiaceae	UBA11940		63.22	0.86	0
Basalt7.48	Bacteria	Firmicutes_A	Clostridia	Lachnospirales	Lachnospiraceae	1XD8-76		86.89	1.81	0
Basalt7.49	Bacteria	Firmicutes_A	Clostridia_A	Christensenellales	CAG-552			59.09	1.91	16.67
Basalt7.5	Bacteria	Bacteroidota	Bacteroidia	Bacteroidales	Muribaculaceae	CAG-485		80.95	1.82	0
Basalt7.50	Bacteria	Firmicutes_A	Clostridia	Lachnospirales	Lachnospiraceae	Eubacterium_F		71.85	2.48	0
Basalt7.51	Bacteria	Firmicutes_A	Clostridia_A	Christensenellales	Borkfalkiaceae			91.13	0.03	0
Basalt7.53	Bacteria	Bacteroidota	Bacteroidia	Bacteroidales	Muribaculaceae	CAG-485		95.6	1.04	0
Basalt7.54	Bacteria	Firmicutes_A	Clostridia	Lachnospirales	Lachnospiraceae	Eubacterium_J		68.43	1.9	0
Basalt7.57	Bacteria	Bacteroidota	Bacteroidia	Bacteroidales	Muribaculaceae	CAG-485		59.34	2.04	46.15
Basalt7.7	Bacteria	Firmicutes_A	Clostridia	Lachnospirales	Lachnospiraceae	CAG-95		85.63	1.15	0
Basalt7.8	Bacteria	Firmicutes_A	Clostridia	Oscillospirales	Oscillospiraceae	Marseille-P3106		70.84	0.67	0
Basalt9.12	Bacteria	Firmicutes_A	Clostridia	Oscillospirales	Oscillospiraceae	UBA9475		87.7	2.18	80
Basalt9.13	Bacteria	Firmicutes_A	Clostridia	Lachnospirales	Lachnospiraceae			54.74	0.89	0
Basalt9.17	Bacteria	Firmicutes_A	Clostridia	Lachnospirales	Lachnospiraceae	Acetatifactor		99.03	4.35	0
Basalt9.2	Bacteria	Firmicutes_A	Clostridia_A	Christensenellales	Borkfalkiaceae	UBA11940		74.13	0.03	0
Basalt9.20	Bacteria	Firmicutes_A	Clostridia_A	Christensenellales	CAG-552			82.07	0	0
Basalt9.22	Bacteria	Firmicutes_A	Clostridia	Lachnospirales	Lachnospiraceae	UBA3282		96.48	3.38	33.33
Basalt9.26	Bacteria	Firmicutes_A	Clostridia	Lachnospirales	Lachnospiraceae	NK4A136		93.36	1.72	14.29
Basalt9.29	Bacteria	Firmicutes_A	Clostridia_A	Christensenellales	CAG-917			63.62	0.71	0
Basalt9.30	Bacteria	Firmicutes_A	Clostridia	Lachnospirales	Lachnospiraceae			95.66	1.68	0
Basalt9.33	Bacteria	Firmicutes_A	Clostridia_A	Christensenellales	CAG-552			87	4.48	28.57
Basalt9.4	Bacteria	Firmicutes_A	Clostridia_A	Christensenellales	Borkfalkiaceae	UMGS1004		60.48	1.61	50
Basalt9.41	Bacteria	Firmicutes_A	Clostridia_A	Christensenellales	CAG-917	CAG-475		64.69	0.98	0
Basalt9.43	Bacteria	Firmicutes_A	Clostridia	Oscillospirales	Ruminococcaceae	CAG-115		96.31	0.71	0
Basalt9.44	Bacteria	Bacteroidota	Bacteroidia	Bacteroidales	Muribaculaceae	CAG-485		61.35	6.1	25
Basalt9.46	Bacteria	Bacteroidota	Bacteroidia	Bacteroidales	Muribaculaceae	CAG-873		66.09	2.39	33.33
Basalt9.9	Bacteria	Bacteroidota	Bacteroidia	Bacteroidales	Muribaculaceae	UBA3263		95.11	1.01	0
Chalk1.1	Bacteria	Firmicutes_A	Clostridia	Oscillospirales	Oscillospiraceae			86.82	1.48	0
Chalk1.10	Bacteria	Bacteroidota	Bacteroidia	Bacteroidales	Muribaculaceae	CAG-485		83.37	2.15	22.22
Chalk1.12	Bacteria	Firmicutes_A	Clostridia	Lachnospirales	Lachnospiraceae	VSOB01		93.53	2.32	0
Chalk1.15	Bacteria	Firmicutes_A	Clostridia	Lachnospirales	Lachnospiraceae	UBA3282		91.16	1.72	25
Chalk1.17	Bacteria	Firmicutes_A	Clostridia	Oscillospirales	Oscillospiraceae	UBA9475		59.84	8.84	17.39
Chalk1.18	Bacteria	Desulfobacterota	Desulfovibrionia	Desulfovibrionales	Desulfovibrionaceae	Desulfovibrio		50.35	4.09	36.36
Chalk1.2	Bacteria	Firmicutes_A	Clostridia	Oscillospirales	Oscillospiraceae	UMGS1872		68.1	0	0
Chalk1.20	Bacteria	Firmicutes_A	Clostridia	Oscillospirales	Oscillospiraceae	UMGS1872		83.05	1.34	33.33
Chalk1.24	Bacteria	Firmicutes_A	Clostridia	Lachnospirales	Lachnospiraceae	Acetatifactor		77.15	0.19	0
Chalk1.28	Bacteria	Firmicutes_A	Clostridia	Oscillospirales	Ruminococcaceae			97.32	0.34	0
Chalk1.35	Bacteria	Firmicutes_A	Clostridia_A	Christensenellales	DTU072			86.09	0.81	0
Chalk1.37	Bacteria	Firmicutes_A	Clostridia	Lachnospirales	Lachnospiraceae	Kineothrix		72.92	2.46	7.69
Chalk1.39	Bacteria	Firmicutes_A	Clostridia_A	Christensenellales	CAG-314	CAG-1435		85.35	0.03	0
Chalk1.40	Bacteria	Firmicutes_B	Dehalobacteriia	UBA4068	UBA5755			56.43	1.19	0
Chalk1.42	Bacteria	Firmicutes_A	Clostridia	Lachnospirales	Lachnospiraceae	Bacteroides_F		93.14	2.01	66.67
Chalk1.43	Bacteria	Firmicutes_A	Clostridia	Lachnospirales	Lachnospiraceae			96.4	2.37	0
Chalk1.44	Bacteria	Firmicutes_A	Clostridia	Lachnospirales	Lachnospiraceae			99.33	0.67	0
Chalk1.45	Bacteria	Firmicutes_A	Clostridia	Lachnospirales	Lachnospiraceae	Acetatifactor		96.44	1.81	0
Chalk1.46	Bacteria	Firmicutes_A	Clostridia	Oscillospirales	Oscillospiraceae			56.88	0	0
Chalk1.8	Bacteria	Firmicutes_A	Clostridia	Lachnospirales	Lachnospiraceae	Acetatifactor		86.41	1.92	0
Chalk1.9	Bacteria	Firmicutes_A	Clostridia	Lachnospirales	Lachnospiraceae	COE1		67.11	1.01	50
Chalk2.11	Bacteria	Bacteroidota	Bacteroidia	Bacteroidales	Marinifilaceae	Odoribacter		63.79	0	0
Chalk2.13	Bacteria	Firmicutes_A	Clostridia	Oscillospirales	Oscillospiraceae	UBA9475		64.49	1.01	0
Chalk2.16	Bacteria	Firmicutes_A	Clostridia	Lachnospirales	Lachnospiraceae	COE1		87.26	0.14	0
Chalk2.17	Bacteria	Firmicutes_A	Clostridia	Oscillospirales	Oscillospiraceae	UBA9475		52.94	6.04	0
Chalk2.19	Bacteria	Firmicutes_A	Clostridia	Oscillospirales	CAG-272	HGM12713		80.17	0.04	0
Chalk2.2	Bacteria	Firmicutes	Bacilli	Acholeplasmatales	Anaeroplasmataceae	UMGS268		97.33	2.78	0
Chalk2.20	Bacteria	Firmicutes_A	Clostridia_A	Christensenellales	CAG-552			89.42	0.42	50
Chalk2.21	Bacteria	Firmicutes_A	Clostridia	Lachnospirales	Lachnospiraceae	Acetatifactor		91.28	3.08	37.5
Chalk2.23	Bacteria	Firmicutes_A	Clostridia	Lachnospirales	Lachnospiraceae	Acetatifactor		87.23	3.94	22.22
Chalk2.24	Bacteria	Firmicutes_A	Clostridia	Lachnospirales	Lachnospiraceae			74.43	2.01	25
Chalk2.27	Bacteria	Bacteroidota	Bacteroidia	Bacteroidales	Muribaculaceae	CAG-485		86.87	1.82	7.69
Chalk2.28	Bacteria	Firmicutes_A	Clostridia	Oscillospirales	Ruminococcaceae	CAG-115		96.31	1.34	0
Chalk2.32	Bacteria	Firmicutes_A	Clostridia	Lachnospirales	Lachnospiraceae	UBA3402		75.08	1.96	0
Chalk2.33	Bacteria	Firmicutes_A	Clostridia_A	Christensenellales	Borkfalkiaceae	UMGS1004		89.52	0.03	0
Chalk2.34	Bacteria	Bacteroidota	Bacteroidia	Bacteroidales	Muribaculaceae	CAG-873		91.17	0.58	25
Chalk2.36	Bacteria	Proteobacteria	Gammaproteobacteria	Burkholderiales	Burkholderiaceae	Oxalobacter		60.1	2.01	11.11
Chalk2.44	Bacteria	Firmicutes_A	Clostridia	Lachnospirales	Lachnospiraceae	Eubacterium_J		60.07	2.71	42.86
Chalk2.47	Bacteria	Firmicutes_A	Clostridia_A	Christensenellales	Borkfalkiaceae	UBA11940		56.57	7.58	0
Chalk2.5	Bacteria	Firmicutes_A	Clostridia	Lachnospirales	Lachnospiraceae	Eubacterium_F		82.26	0.34	0
Chalk2.53	Bacteria	Firmicutes_A	Clostridia	Lachnospirales	Lachnospiraceae	UBA3282		83.14	1.87	25
Chalk2.54	Bacteria	Firmicutes_A	Clostridia	Lachnospirales	Lachnospiraceae	COE1		76.96	1.52	0
Chalk2.55	Bacteria	Firmicutes_A	Clostridia	Lachnospirales	Lachnospiraceae			81.05	1.97	16.67
Chalk2.58	Bacteria	Firmicutes_A	Clostridia	Lachnospirales	Lachnospiraceae	Acetatifactor		90.18	4.75	21.43
Chalk2.59	Bacteria	Bacteroidota	Bacteroidia	Bacteroidales	Muribaculaceae	CAG-873		95.85	1.03	14.29
Chalk2.6	Bacteria	Firmicutes_A	Clostridia_A	Christensenellales	CAG-552			87.88	1.64	75
Chalk2.60	Bacteria	Bacteroidota	Bacteroidia	Bacteroidales	Muribaculaceae	CAG-485		59.99	2.83	11.11
Chalk2.61	Bacteria	Patescibacteria	Saccharimonadia	Saccharimonadales	Saccharimonadaceae	UBA2866		61.54	0.56	0
Chalk2.7	Bacteria	Firmicutes_A	Clostridia	Lachnospirales	Lachnospiraceae	UBA3282		82.56	0.96	0
Chalk3.14	Bacteria	Firmicutes_A	Clostridia	Lachnospirales	Lachnospiraceae	TF01-11		97.3	0.06	0
Chalk3.15	Bacteria	Firmicutes_A	Clostridia	Lachnospirales	Lachnospiraceae			89.87	1.72	33.33
Chalk3.16	Bacteria	Bacteroidota	Bacteroidia	Bacteroidales	Rikenellaceae	Alistipes		99.52	0	0
Chalk3.18	Bacteria	Firmicutes_A	Clostridia	Lachnospirales	Lachnospiraceae	TF01-11		75.45	1.12	0
Chalk3.2	Bacteria	Firmicutes_A	Clostridia	Lachnospirales	Lachnospiraceae	Eubacterium_J		91.98	1.14	16.67
Chalk3.20	Bacteria	Firmicutes_A	Clostridia	Lachnospirales	Lachnospiraceae	CAG-95		56	1.91	27.27
Chalk3.22	Bacteria	Firmicutes_A	Clostridia	Lachnospirales	Lachnospiraceae	CAG-95		94.77	4.19	4.35
Chalk3.23	Bacteria	Firmicutes_A	Clostridia	Lachnospirales	Lachnospiraceae			92.58	1.01	50
Chalk3.24	Bacteria	Firmicutes_A	Clostridia	Lachnospirales	Lachnospiraceae	Acetatifactor		67.12	2.42	15.38
Chalk3.25	Bacteria	Firmicutes_A	Clostridia	Lachnospirales	Lachnospiraceae	NK4A136		95.59	0.57	0
Chalk3.26	Bacteria	Firmicutes_A	Clostridia	Lachnospirales	Lachnospiraceae	COE1		74.99	1.05	66.67
Chalk3.27	Bacteria	Firmicutes_A	Clostridia	Lachnospirales	Lachnospiraceae	Acetivibrio_A		99.33	0.34	100
Chalk3.3	Bacteria	Firmicutes_A	Clostridia	Oscillospirales	Ruminococcaceae	CAG-115		97.99	0.67	0
Chalk3.31	Bacteria	Firmicutes_A	Clostridia	Lachnospirales	Lachnospiraceae	COE1		56.14	1.75	0
Chalk3.33	Bacteria	Firmicutes_A	Clostridia	Lachnospirales	Lachnospiraceae			76.13	5.98	88.46
Chalk3.34	Bacteria	Firmicutes_A	Clostridia	Lachnospirales	Lachnospiraceae	COE1		54.98	0.57	100
Chalk3.35	Bacteria	Bacteroidota	Bacteroidia	Bacteroidales	Muribaculaceae	CAG-873		91.81	0	0
Chalk3.36	Bacteria	Firmicutes_A	Clostridia	Lachnospirales	Lachnospiraceae	Bacteroides_F		86.1	2.03	0
Chalk3.37	Bacteria	Verrucomicrobiota	Verrucomicrobiae	Verrucomicrobiales	Akkermansiaceae	Akkermansia	Akkermansia muciniphila	97.96	0	0
Chalk3.38	Bacteria	Firmicutes_A	Clostridia	Lachnospirales	Lachnospiraceae	Acetatifactor		92.22	1.33	0
Chalk3.40	Bacteria	Firmicutes_A	Clostridia	Lachnospirales	Lachnospiraceae	Butyrivibrio_A		97.54	2.01	25
Chalk3.41	Bacteria	Bacteroidota	Bacteroidia	Bacteroidales	Muribaculaceae	CAG-485		91.18	1.26	0
Chalk3.42	Bacteria	Firmicutes_A	Clostridia_A	Christensenellales	Borkfalkiaceae	UBA11940		94.35	0.03	0
Chalk3.43	Bacteria	Bacteroidota	Bacteroidia	Bacteroidales	Muribaculaceae	CAG-485		76.1	0.38	0
Chalk3.44	Bacteria	Bacteroidota	Bacteroidia	Bacteroidales	Muribaculaceae	CAG-485		94.25	1.15	0
Chalk3.49	Bacteria	Firmicutes_A	Clostridia	Oscillospirales	Ruminococcaceae	Angelakisella		74.38	0.89	50
Chalk3.6	Bacteria	Firmicutes_A	Clostridia	Lachnospirales	Lachnospiraceae	Kineothrix		93.04	0.63	0
Chalk3.7	Bacteria	Firmicutes_A	Clostridia	Lachnospirales	Lachnospiraceae	COE1		82.03	1.77	12.5
Chalk3.8	Bacteria	Firmicutes_A	Clostridia	Lachnospirales	Lachnospiraceae			90.98	3.54	0
Chalk3.9	Bacteria	Firmicutes_A	Clostridia	Lachnospirales	Lachnospiraceae	UBA7050		89.08	2.59	0
Chalk4.1	Bacteria	Firmicutes_A	Clostridia_A	Christensenellales	Borkfalkiaceae	UBA11940		50.03	0.96	0
Chalk4.10	Bacteria	Deferribacterota	Deferribacteres	Deferribacterales	Mucispirillaceae	Mucispirillum		97.36	3.45	0
Chalk4.12	Bacteria	Desulfobacterota	Desulfovibrionia	Desulfovibrionales	Desulfovibrionaceae	Desulfovibrio		66.71	4.39	26.67
Chalk4.17	Bacteria	Firmicutes_A	Clostridia	Lachnospirales	Lachnospiraceae	TF01-11		60.19	0	0
Chalk4.18	Bacteria	Firmicutes_A	Clostridia_A	Christensenellales	Borkfalkiaceae	UMGS1004		93.15	2.15	30
Chalk4.2	Bacteria	Bacteroidota	Bacteroidia	Bacteroidales	Muribaculaceae	CAG-485		53.69	0.94	33.33
Chalk4.20	Bacteria	Firmicutes_A	Clostridia_A	Christensenellales	CAG-917	CAG-475		88.81	0.06	0
Chalk4.24	Bacteria	Bacteroidota	Bacteroidia	Bacteroidales	Muribaculaceae	CAG-485		95.63	1	46.67
Chalk4.27	Bacteria	Firmicutes_A	Clostridia	Oscillospirales	Ruminococcaceae			97.32	0	0
Chalk4.28	Bacteria	Bacteroidota	Bacteroidia	Bacteroidales	Muribaculaceae	UBA7173		97.67	1.89	20
Chalk4.29	Bacteria	Bacteroidota	Bacteroidia	Bacteroidales	Muribaculaceae	Paramuribaculum		52.74	0	0
Chalk4.31	Bacteria	Firmicutes_A	Clostridia	Lachnospirales	Lachnospiraceae	Kineothrix		82.56	1.76	33.33
Chalk4.32	Bacteria	Bacteroidota	Bacteroidia	Bacteroidales	Muribaculaceae	CAG-485		95.35	1.32	0
Chalk4.33	Bacteria	Firmicutes_A	Clostridia	Lachnospirales	Lachnospiraceae			96.31	0.89	0
Chalk4.36	Bacteria	Firmicutes_A	Clostridia	Lachnospirales	Lachnospiraceae	UBA3282		83.33	1.83	12.5
Chalk4.38	Bacteria	Firmicutes_A	Clostridia	Oscillospirales	Ruminococcaceae	CAG-115		96.64	0.67	0
Chalk4.40	Bacteria	Firmicutes_A	Clostridia_A	Christensenellales	CAG-552			96.34	0.4	0
Chalk4.42	Bacteria	Firmicutes	Bacilli	RF39	UBA660	RUG11867		88.76	2.25	0
Chalk4.45	Bacteria	Firmicutes_A	Clostridia_A	Christensenellales	UBA3700	RACS-045		94.06	0.93	0
Chalk4.47	Bacteria	Firmicutes_A	Clostridia	Lachnospirales	Lachnospiraceae	UBA3282		94.62	0.91	0
Chalk4.5	Bacteria	Firmicutes_A	Clostridia	Lachnospirales	Lachnospiraceae	UBA3282		92.53	1.85	28.57
Chalk4.50	Bacteria	Firmicutes	Bacilli	RF39	UBA660	UBA11963		83.71	1.05	0
Chalk4.51	Bacteria	Bacteroidota	Bacteroidia	Bacteroidales	Muribaculaceae	CAG-485		55.52	9.35	36.11
Chalk4.52	Bacteria	Firmicutes_A	Clostridia	Lachnospirales	Lachnospiraceae	Eubacterium_F		91.28	0.39	0
Chalk4.53	Bacteria	Firmicutes_A	Clostridia_A	Christensenellales	Borkfalkiaceae			95.97	0.03	0
Chalk4.55	Bacteria	Firmicutes_A	Clostridia	Lachnospirales	Lachnospiraceae			92.62	1.2	0
Chalk4.8	Bacteria	Firmicutes_A	Clostridia_A	Christensenellales	Borkfalkiaceae	UBA11940		64.88	2.45	0
Chalk5.1	Bacteria	Bacteroidota	Bacteroidia	Bacteroidales	Muribaculaceae	CAG-485		96.48	0.5	33.33
Chalk5.11	Bacteria	Firmicutes_A	Clostridia	Oscillospirales	Oscillospiraceae	UBA9475		93.83	1.06	33.33
Chalk5.12	Bacteria	Desulfobacterota	Desulfovibrionia	Desulfovibrionales	Desulfovibrionaceae			76.43	0	0
Chalk5.13	Bacteria	Bacteroidota	Bacteroidia	Bacteroidales	Muribaculaceae	Paramuribaculum		88.18	2.15	20
Chalk5.15	Bacteria	Firmicutes_A	Clostridia	Lachnospirales	Lachnospiraceae	UBA7182		63.2	0.37	0
Chalk5.16	Bacteria	Bacteroidota	Bacteroidia	Bacteroidales	Muribaculaceae	CAG-485		95.61	1.21	20
Chalk5.19	Bacteria	Bacteroidota	Bacteroidia	Bacteroidales	Marinifilaceae	Odoribacter		98.39	0	0
Chalk5.2	Bacteria	Firmicutes_A	Clostridia_A	Christensenellales	CAG-917	CAG-475		88.65	0.15	7.14
Chalk5.20	Bacteria	Firmicutes_A	Clostridia	Lachnospirales	Lachnospiraceae	V9D3004		74.58	0	0
Chalk5.21	Bacteria	Desulfobacterota	Desulfovibrionia	Desulfovibrionales	Desulfovibrionaceae	Desulfovibrio		85.77	0.62	50
Chalk5.22	Bacteria	Bacteroidota	Bacteroidia	Bacteroidales	Muribaculaceae	CAG-485		97.23	0.97	25
Chalk5.23	Bacteria	Firmicutes_A	Clostridia_A	Christensenellales	CAG-552			88.09	1.4	0
Chalk5.24	Bacteria	Firmicutes_A	Clostridia	Lachnospirales	Lachnospiraceae	CAG-127		98.66	0	0
Chalk5.25	Bacteria	Firmicutes_A	Clostridia_A	Christensenellales	Borkfalkiaceae	UBA11940		92.88	0.03	0
Chalk5.26	Bacteria	Firmicutes_A	Clostridia	Oscillospirales	Oscillospiraceae	Lawsonibacter		81.99	5.37	50
Chalk5.29	Bacteria	Bacteroidota	Bacteroidia	Bacteroidales	Muribaculaceae	Duncaniella		81.7	0	0
Chalk5.32	Bacteria	Firmicutes_A	Clostridia_A	Christensenellales	CAG-552			60.48	0	0
Chalk5.33	Bacteria	Firmicutes_A	Clostridia	Lachnospirales	Lachnospiraceae	COE1		91.39	1.81	25
Chalk5.37	Bacteria	Firmicutes_A	Clostridia	Oscillospirales	Ruminococcaceae	Ruminococcus		90.94	0	0
Chalk5.38	Bacteria	Firmicutes_A	Clostridia	Lachnospirales	Lachnospiraceae	UBA3282		81.64	3.38	12.5
Chalk5.40	Bacteria	Firmicutes_A	Clostridia	Lachnospirales	Lachnospiraceae	Acetatifactor		60.22	1.77	0
Chalk5.41	Bacteria	Firmicutes_A	Clostridia	Lachnospirales	Lachnospiraceae	UBA3282		97.13	0.96	0
Chalk5.42	Bacteria	Firmicutes_A	Clostridia	Lachnospirales	Lachnospiraceae	UBA3282		97.13	1.82	0
Chalk5.44	Bacteria	Desulfobacterota	Desulfovibrionia	Desulfovibrionales	Desulfovibrionaceae	Desulfovibrio		72.3	2.53	16.67
Chalk5.45	Bacteria	Desulfobacterota	Desulfovibrionia	Desulfovibrionales	Desulfovibrionaceae	Desulfovibrio		93.98	0.62	0
Chalk5.46	Bacteria	Bacteroidota	Bacteroidia	Bacteroidales	Muribaculaceae	CAG-485		75.89	3.03	7.69
Chalk5.47	Bacteria	Bacteroidota	Bacteroidia	Bacteroidales	Muribaculaceae	CAG-873		90.36	1.91	37.5
Chalk5.48	Bacteria	Firmicutes_A	Clostridia	Lachnospirales	Lachnospiraceae	Acetatifactor		95.38	0.77	0
Chalk5.49	Bacteria	Firmicutes	Bacilli	ML615J-28	CAG-313	CAG-313		96.67	0	0
Chalk5.52	Bacteria	Firmicutes_A	Clostridia	Lachnospirales	Lachnospiraceae	UBA3282		62.8	0.86	0
Chalk5.53	Bacteria	Firmicutes_A	Clostridia	Oscillospirales	Butyricicoccaceae			72.5	0	0
Chalk5.54	Bacteria	Proteobacteria	Alphaproteobacteria	RF32	CAG-239	CAG-495		69.69	0.36	0
Chalk5.55	Bacteria	Firmicutes_A	Clostridia	Oscillospirales	Ruminococcaceae			95.97	0	0
Chalk5.56	Bacteria	Firmicutes_A	Clostridia	Lachnospirales	Lachnospiraceae			97.78	0	0
Chalk5.57	Bacteria	Firmicutes_A	Clostridia_A	Christensenellales	Borkfalkiaceae	UBA11940		58.42	0.04	0
Chalk5.58	Bacteria	Bacteroidota	Bacteroidia	Bacteroidales	Muribaculaceae	Paramuribaculum		92.45	0.38	0
Chalk5.59	Bacteria	Firmicutes_A	Clostridia	Lachnospirales	Lachnospiraceae	UBA3282		81.21	0.37	0
Chalk5.6	Bacteria	Firmicutes_A	Clostridia	Lachnospirales	Lachnospiraceae	Acetatifactor		56.01	1.25	0
Chalk5.62	Bacteria	Firmicutes_A	Clostridia	Lachnospirales	Lachnospiraceae	Eubacterium_J		71.29	2.57	0
Chalk5.64	Bacteria	Bacteroidota	Bacteroidia	Bacteroidales	Muribaculaceae	CAG-873		75.85	1.61	0
Chalk5.65	Bacteria	Proteobacteria	Alphaproteobacteria	Rs-D84	Rs-D84	Rs-D84		84.62	0	0
Chalk5.66	Bacteria	Firmicutes_A	Clostridia_A	Christensenellales	CAG-552			80.7	0.13	0
Chalk5.67	Bacteria	Desulfobacterota	Desulfovibrionia	Desulfovibrionales	Desulfovibrionaceae	Desulfovibrio		79.95	1.31	0
Chalk5.68	Bacteria	Proteobacteria	Alphaproteobacteria	Rs-D84	Rs-D84	Rs-D84		86.81	0	0
Chalk5.7	Bacteria	Firmicutes_A	Clostridia	Oscillospirales	Oscillospiraceae	Dysosmobacter		94.95	4.64	7.69
Chalk5.70	Bacteria	Firmicutes_A	Clostridia	Lachnospirales	Lachnospiraceae	Eubacterium_J		68.47	1.49	20
Chalk5.72	Bacteria	Firmicutes_A	Clostridia	Oscillospirales	Acutalibacteraceae	CAG-180		58.96	3.83	0
Chalk5.76	Bacteria	Firmicutes_A	Clostridia	Oscillospirales	Ruminococcaceae	Angelakisella		70.55	2.19	0
Chalk5.8	Bacteria	Bacteroidota	Bacteroidia	Bacteroidales	Muribaculaceae	CAG-485		77.52	1.52	20
Chalk5.9	Bacteria	Firmicutes_A	Clostridia	Lachnospirales	Anaerotignaceae	Anaerotignum		86.79	0	0
Chalk6.1	Bacteria	Firmicutes_A	Clostridia	Lachnospirales	Lachnospiraceae	COE1		82.41	8.42	62.5
Chalk6.12	Bacteria	Firmicutes_A	Clostridia	Oscillospirales	Oscillospiraceae	UBA9475		71.41	3.59	11.11
Chalk6.14	Bacteria	Firmicutes_A	Clostridia	Oscillospirales	Ruminococcaceae	Ruminiclostridium_E		96.42	0.67	0
Chalk6.15	Bacteria	Firmicutes_A	Clostridia	Oscillospirales	Oscillospiraceae	UBA2658		69.78	2.01	0
Chalk6.16	Bacteria	Firmicutes_A	Clostridia	Oscillospirales	Ruminococcaceae	Ruminiclostridium_E		97.99	0.02	0
Chalk6.17	Bacteria	Firmicutes_A	Clostridia_A	Christensenellales	Borkfalkiaceae	UBA11940		61.22	1.61	0
Chalk6.2	Bacteria	Firmicutes_A	Clostridia	Oscillospirales	CAG-272	UMGS1696		76.8	0	0
Chalk6.20	Bacteria	Bacteroidota	Bacteroidia	Bacteroidales	Muribaculaceae	CAG-485		70.26	4.65	47.37
Chalk6.22	Bacteria	Firmicutes_A	Clostridia_A	Christensenellales	Borkfalkiaceae			94.35	0.83	0
Chalk6.24	Bacteria	Firmicutes_A	Clostridia_A	Christensenellales	Borkfalkiaceae	UBA11940		56.9	6.9	57.14
Chalk6.25	Bacteria	Firmicutes_A	Clostridia	Lachnospirales	Lachnospiraceae	Agathobacter		80.76	0.98	0
Chalk6.26	Bacteria	Firmicutes_A	Clostridia_A	Christensenellales	Borkfalkiaceae	UBA11940		83.87	0.03	0
Chalk6.27	Bacteria	Firmicutes_A	Clostridia	Oscillospirales	Ruminococcaceae	UBA3855		84.37	1.23	0
Chalk6.28	Bacteria	Firmicutes_A	Clostridia	Oscillospirales	Oscillospiraceae	Marseille-P3106		93.96	0.36	50
Chalk6.3	Bacteria	Firmicutes_A	Clostridia	Lachnospirales	Lachnospiraceae			67.89	1.57	33.33
Chalk6.34	Bacteria	Bacteroidota	Bacteroidia	Bacteroidales	Muribaculaceae	UBA7173		88.89	0	0
Chalk6.35	Bacteria	Firmicutes_A	Clostridia_A	Christensenellales	CAG-552			74.55	0.24	100
Chalk6.36	Bacteria	Firmicutes_A	Clostridia	Lachnospirales	Lachnospiraceae	Acetatifactor		93.99	1.15	0
Chalk6.37	Bacteria	Bacteroidota	Bacteroidia	Bacteroidales	Muribaculaceae	CAG-485		87.04	1.31	52.94
Chalk6.38	Bacteria	Desulfobacterota	Desulfovibrionia	Desulfovibrionales	Desulfovibrionaceae	Desulfovibrio		85.82	0.32	50
Chalk6.4	Bacteria	Bacteroidota	Bacteroidia	Bacteroidales	Muribaculaceae	CAG-485		83.94	2.45	11.11
Chalk6.40	Bacteria	Firmicutes_A	Clostridia_A	Christensenellales	Borkfalkiaceae	UBA11940		70.97	4.17	11.11
Chalk6.41	Bacteria	Firmicutes_A	Clostridia	Oscillospirales	Oscillospiraceae	HGM13010		62.07	1.34	50
Chalk6.42	Bacteria	Bacteroidota	Bacteroidia	Bacteroidales	Muribaculaceae	CAG-485		78.59	0.79	50
Chalk6.44	Bacteria	Desulfobacterota	Desulfovibrionia	Desulfovibrionales	Desulfovibrionaceae	Desulfovibrio		76.72	1.55	0
Chalk6.46	Bacteria	Firmicutes_A	Clostridia	Lachnospirales	Lachnospiraceae	UBA3402		85.34	0.79	50
Chalk6.47	Bacteria	Bacteroidota	Bacteroidia	Bacteroidales	Muribaculaceae	UBA7173		98.3	0.38	0
Chalk6.49	Bacteria	Firmicutes_A	Clostridia_A	Christensenellales	DTU072	CAG-1782		80.51	0.03	0
Chalk6.5	Bacteria	Bacteroidota	Bacteroidia	Bacteroidales	Muribaculaceae	CAG-485		51.82	1.7	0
Chalk6.50	Bacteria	Bacteroidota	Bacteroidia	Bacteroidales	Muribaculaceae	CAG-873		65.66	0.38	0
Chalk6.52	Bacteria	Firmicutes_A	Clostridia	Lachnospirales	Lachnospiraceae			78.68	1.34	0
Chalk6.53	Bacteria	Bacteroidota	Bacteroidia	Bacteroidales	Muribaculaceae	UBA7173		88.39	2.39	0
Chalk6.54	Bacteria	Firmicutes_A	Clostridia	Lachnospirales	Lachnospiraceae	UBA3282		90.21	1.04	0
Chalk6.55	Bacteria	Firmicutes_A	Clostridia	Lachnospirales	Lachnospiraceae	Acetatifactor		91.03	1.41	0
Chalk6.56	Bacteria	Firmicutes_A	Clostridia	Oscillospirales	Oscillospiraceae	Dysosmobacter		94.3	1.38	0
Chalk6.57	Bacteria	Proteobacteria	Alphaproteobacteria	RF32	CAG-239	CAG-495		90.59	1.5	0
Chalk6.6	Bacteria	Firmicutes_A	Clostridia_A	Christensenellales	CAG-552			95.45	1.42	0
Chalk6.60	Bacteria	Firmicutes_A	Clostridia	Lachnospirales	Lachnospiraceae			96.98	0	0
Chalk6.62	Bacteria	Desulfobacterota	Desulfovibrionia	Desulfovibrionales	Desulfovibrionaceae	Desulfovibrio		96.75	0	0
Chalk6.63	Bacteria	Bacteroidota	Bacteroidia	Bacteroidales	Muribaculaceae	Paramuribaculum		94.91	0	0
Chalk6.65	Bacteria	Firmicutes_A	Clostridia	Lachnospirales	Lachnospiraceae			97.47	0.63	0
Chalk6.7	Bacteria	Firmicutes_A	Clostridia	Lachnospirales	Lachnospiraceae	CAG-194		71.55	1.37	50
Chalk6.8	Bacteria	Firmicutes_A	Clostridia	Oscillospirales	CAG-272	RUG14240		89.33	0.04	0
